# Supplementary material for: Hypermethylation at 45S rDNA promoter in cancers
Source: PLoS One. 2025 Jan 7;20(1):e0311085. doi: 10.1371/journal.pone.0311085 (PMC11706406; doi:10.1371/journal.pone.0311085)
Supplement: S1 Dataset — (XLSX) [file pone.0311085.s002.xlsx]

## Sheet: Breast cancer samples
Information and results of Breast cancer samples
Numbe	Sample	Age of patients	Histologic tumor type	Tumour grade	Tumour size	Nodal status	Metastasis	Tumour pathology	Breast cancer tissue samples (BC)			Adjacent tissue samples (AD)
									CT value		rDNA methylation level (%)	CT value		rDNA methylation level (%)		Descriptive statistics	BC	AD
									rDNA Me	Ref		rDNA Me	Ref			Number of values	107	107
1	Pair 01	<50	Invasive ductal carcinoma	2	No information	No information	No information	No information	25.94	21.97	74.1626	27.31	22.73	58.4622
2	Pair 02	<50	Invasive ductal carcinoma	2	1	2	0	IIIA	27	21.79	36.6198	28.06	22.19	26.7766		Minimum	4.075	3.938
3	Pair 03	≥50	Other type of breast cancer	No information	No information	No information	No information	No information	27.47	22.11	35.0682	27.53	22.02	31.9921		25% Percentile	32.915	14.572
4	Pair 04	<50	Other type of breast cancer	No information	No information	No information	No information	No information	28.54	22.81	31.4891	29.13	22.34	16.5327		Median	46.812	26.841
5	Pair 05	≥50	Invasive ductal carcinoma	2	No information	No information	No information	No information	27.06	23.17	90.549	28.24	22.36	27.3435		75% Percentile	69.552	39.553
6	Pair 06	≥50	Invasive ductal carcinoma	2	No information	No information	No information	No information	29.4	22.42	15.0569	28.88	21.62	11.5969		Maximum	148.146	113.216
7	Pair 07	≥50	Invasive ductal carcinoma	2	No information	No information	No information	No information	27.06	22.86	73.5093	28.76	21.92	15.1805		Range	144.071	109.278
8	Pair 08	≥50	Invasive ductal carcinoma	2	1	0	0	No information	26.52	22.29	67.0742	27.77	22.26	33.0778
9	Pair 09	<50	Invasive ductal carcinoma	2	1	0	0	No information	31.92	22.54	4.0746	30.18	22.5	10.3244		95% CI of median
10	Pair 10	<50	Invasive ductal carcinoma	No information	3	1	0	No information	28.18	23.36	55.6548	28.7	23.49	45.6761		Actual confidence level	96.7053%	96.7053%
11	Pair 11	<50	Other type of breast cancer	No information	No information	No information	No information	No information	30.71	22.22	6.37378	30.84	24.43	26.6975		Lower confidence limit	40.4	22.694
12	Pair 12	≥50	Other type of breast cancer	No information	2	3a	0	IIIC	28.08	23.13	50.4052	30.03	23.99	30.8812		Upper confidence limit	55.655	31.884
13	Pair 13	≥50	Other type of breast cancer	No information	1c	0	0	IA	27.27	22.18	41.2619	28.06	22.32	29.2543
14	Pair 14	≥50	Invasive ductal carcinoma	2	1	0	0	IA	32.25	22.84	4.16566	31.89	23.81	9.84846		Mean	53.0986	31.0799
15	Pair 15	≥50	Invasive ductal carcinoma	No information	2	1	0	IIB	26.78	23.22	109.282	27.68	24	113.216		Std. Deviation	29.3402	20.7135
16	Pair 16	≥50	Other type of breast cancer	2	1	0	0	IA	28.1	22.55	33.4602	29.72	22.53	13.5456		Std. Error of Mean	2.83642	2.00245
17	Pair 17	≥50	Other type of breast cancer	2	1b	0	0	IA	30.76	22.57	7.86805	29.92	23.25	19.8327
18	Pair 18	≥50	Other type of breast cancer	No information	No information	No information	No information	No information	29.55	23.59	30.7058	27.66	22.26	35.1196		Lower 95% CI of mean	47.4751	27.1099
19	Pair 19	≥50	Invasive ductal carcinoma	2	No information	No information	No information	No information	30.42	22.56	9.42298	31.78	22.38	3.93795		Upper 95% CI of mean	58.722	35.05
20	Pair 20	≥50	Other type of breast cancer	No information	No information	No information	No information	No information	26.64	22.26	61.4487	26.64	21.78	44.338
21	Pair 21	≥50	Invasive ductal carcinoma	2	2	1	0	No information	26.5	21.75	46.9198	27.92	21.69	20.629
22	Pair 22	<50	Invasive ductal carcinoma	1	No information	No information	No information	No information	27.68	22.14	31.9653	28.96	22.02	14.5721
23	Pair 23	<50	Invasive ductal carcinoma	2	No information	No information	No information	No information	25.98	22.27	88.9413	27	21.75	35.6396
24	Pair 24	≥50	Invasive ductal carcinoma	3	2	1	0	No information	26.72	22	49.2755	27.44	21.86	30.1524
25	Pair 25	≥50	Other type of breast cancer	No information	No information	No information	No information	No information	26.49	22.22	64.9423	26.17	21.68	53.642
26	Pair 26	<50	Invasive ductal carcinoma	2	2	0	0	No information	27.65	21.13	16.3533	28.03	22.06	24.9723
27	Pair 27	≥50	Invasive ductal carcinoma	1	2	1	0	IIB	25.99	21.03	38.0682	26.78	21.67	38.094
28	Pair 28	≥50	Invasive ductal carcinoma	2	No information	No information	No information	No information	29.19	22.49	17.6755	29.25	22.2	14.0413
29	Pair 29	<50	Invasive ductal carcinoma	2	No information	No information	No information	No information	27.28	22.72	59.0856	28.04	21.93	22.7344
30	Pair 30	≥50	Invasive ductal carcinoma	2	No information	No information	No information	No information	27.17	22.42	51.1882	28.36	21.93	19.0657
31	Pair 31	≥50	Other type of breast cancer	2	1	2	0	IIIA	25.49	22.04	99.5916	26.12	21.58	51.5132
32	Pair 32	≥50	Other type of breast cancer	3	2	0	0	IIA	26.12	22.05	70.9092	28.7	22.49	23.1422
33	Pair 33	<50	Other type of breast cancer	No information	3	0	0	IIIB	25.52	21.27	58.0348	27.66	21.62	22.6938
34	Pair 34	≥50	Other type of breast cancer	No information	1c	2a	0	IIIA	26.8	22.15	52.2175	27.51	22.01	32.1288
35	Pair 35	≥50	Invasive ductal carcinoma	2	No information	No information	No information	No information	26.17	21.2	38.7051	28.47	22.25	22.3086
36	Pair 36	≥50	Invasive ductal carcinoma	2	No information	No information	No information	No information	28.74	22.81	28.1412	30.28	22.69	11.1195
37	Pair 37	≥50	Invasive ductal carcinoma	2	2	1	0	No information	26.25	22.54	92.1175	26.14	22.4	88.9765
38	Pair 38	<50	Other type of breast cancer	No information	No information	No information	No information	No information	27.23	23.2	84.1706	27.53	23.02	63.1474
39	Pair 39	<50	Invasive ductal carcinoma	2	No information	No information	No information	No information	29.03	23.26	32.5803	28.77	22.41	21.0893
40	Pair 40	≥50	Invasive ductal carcinoma	3	No information	No information	No information	No information	26.72	22.41	65.1175	28.69	22.7	26.8413
41	Pair 41	≥50	Invasive ductal carcinoma	2	2	1	0	No information	27.88	22.33	32.5847	28.26	22.41	27.9174
42	Pair 42	≥50	Invasive ductal carcinoma	3	No information	No information	No information	No information	27.65	22.31	36.4789	30.93	22.84	8.61247
43	Pair 43	≥50	Invasive ductal carcinoma	2	2	0	0	No information	29.29	22.81	20.7959	28.3	22.36	26.3971
44	Pair 44	≥50	Invasive ductal carcinoma	3	No information	No information	No information	No information	27.07	22.79	69.552	29.9	22.13	9.36456
45	Pair 45	<50	Other type of breast cancer	No information	No information	No information	No information	No information	28.91	22.2	16.9284	29.05	22.06	14.2507
46	Pair 46	≥50	Invasive ductal carcinoma	No information	No information	No information	No information	No information	27.54	22.24	36.9526	28.57	23.93	66.1705
47	Pair 47	≥50	Invasive ductal carcinoma	2	No information	No information	No information	No information	26.46	22.31	70.189	27.36	23.57	100.778
48	Pair 48	≥50	Invasive ductal carcinoma	2	2	0	0	No information	26.83	23.37	117.733	27.74	21.65	22.1645
49	Pair 49	<50	Invasive ductal carcinoma	2	2	0	0	No information	27.68	22.56	42.5302	29.23	23.39	31.884
50	Pair 50	≥50	Invasive ductal carcinoma	2	No information	No information	No information	No information	27.23	22.29	45.3369	27.52	21.84	28.4648
51	Pair 51	<50	Invasive ductal carcinoma	2	3	0	0	No information	27.51	22.4	41.8848	27.85	21.78	22.7915
52	Pair 52	<50	Invasive ductal carcinoma	2	2	0	0	No information	27.35	23.07	72.1294	29.79	21.97	8.92308
53	Pair 53	≥50	Invasive ductal carcinoma	3	2	1	0	No information	27.18	22.08	40.4003	27	21.86	38.4073
54	Pair 54	≥50	Other type of breast cancer	No information	No information	No information	No information	No information	26.22	21.55	47.7723	26.86	21.79	39.5533
55	Pair 55	≥50	Invasive ductal carcinoma	2	No information	No information	No information	No information	27.33	21.83	31.386	29.21	22.13	13.6865
56	Pair 56	<50	Invasive ductal carcinoma	2	2	1	0	No information	27.32	23.02	70.8783	28.23	23.09	45.0644
57	Pair 57	≥50	Invasive ductal carcinoma	2	2	0	0	No information	26.47	22.24	66.5596	29.14	22.1	13.9364
58	Pair 58	<50	Invasive ductal carcinoma	3	2	0	0	No information	26.6	22.22	61.1301	28.06	22.76	39.5361
59	Pair 59	≥50	Invasive ductal carcinoma	2	1	0	0	No information	27.31	22.28	43.0915	27.18	22.14	42.0825
60	Pair 60	≥50	Other type of breast cancer	No information	No information	No information	No information	No information	29.26	22.94	23.0956	30.18	22.7	11.8283
61	Pair 61	≥50	Other type of breast cancer	No information	No information	No information	No information	No information	29.75	22.67	14.6814	28.69	22.02	16.9048
62	Pair 62	<50	Invasive ductal carcinoma	2	No information	No information	No information	No information	26.61	23.53	148.146	27.65	22.56	43.2378
63	Pair 63	≥50	Invasive ductal carcinoma	2	No information	No information	No information	No information	28.43	23.04	39.0211	28.89	22.11	16.0996
64	Pair 64	≥50	Invasive ductal carcinoma	2	4b	1	0	No information	26.5	23.16	122.379	26.99	21.8	37.0754
65	Pair 65	≥50	Invasive ductal carcinoma	2	3	1	0	No information	27.43	22.91	61.9097	28.44	23.27	45.3761
66	Pair 66	≥50	Invasive ductal carcinoma	2	2	0	0	No information	27.9	22.37	33.1168	31.28	22.3	4.92128
67	Pair 67	<50	Invasive ductal carcinoma	2	1	2	0	No information	27.76	22.73	45.6866	28.65	22.32	21.1909
68	Pair 68	≥50	Invasive ductal carcinoma	2	No information	No information	No information	No information	27.8	22.17	30.5404	30.98	22.25	5.61006
69	Pair 69	<50	Invasive ductal carcinoma	2	1c	0	0	IA	27.22	22.29	45.5869	27.71	22.35	36.2679
70	Pair 70	≥50	Other type of breast cancer	1	2	0	0	IIA	28.22	22.43	28.929	30.01	22.49	11.2594
71	Pair 71	≥50	Other type of breast cancer	No information	2	2	0	IIIA	27.39	23.02	68.2015	29.48	22.48	14.9676
72	Pair 72	≥50	Invasive ductal carcinoma	2	2	1	0	IIB	27.82	22.46	36.7901	29.2	23.31	30.6984
73	Pair 73	<50	Invasive ductal carcinoma	3	2	1	0	IIB	25.35	21.75	88.3138	28.47	23.04	38.1721
74	Pair 74	<50	Invasive ductal carcinoma	2	1	0	0	IA	27.98	23.05	50.3192	28.15	21.96	21.8408
75	Pair 75	≥50	Invasive ductal carcinoma	3	2	1	0	IIB	27.74	23.25	65.783	29.03	22.38	17.9104
76	Pair 76	<50	Invasive ductal carcinoma	2	1	0	0	IA	26.88	22.31	55.7126	28.05	22.19	26.9817
77	Pair 77	≥50	Invasive ductal carcinoma	3	1	0	0	IA	30.51	25.42	62.7014	29.8	22.45	12.2988
78	Pair 78	≥50	Other type of breast cancer	2	1c	0	0	IA	26.72	22.67	77.709	29.8	22.45	12.2988
79	Pair 79	≥50	Invasive ductal carcinoma	No information	No information	No information	No information	No information	27.78	22.46	37.6084	29.56	23.67	32.1687
80	Pair 80	≥50	Other type of breast cancer	No information	No information	No information	No information	No information	28.23	23.13	46.3068	29.18	23.78	42.7244
81	Pair 81	≥50	Invasive ductal carcinoma	No information	No information	No information	No information	No information	26.48	23.23	129.764	27.24	23.06	76.1084
82	Pair 82	≥50	Other type of breast cancer	2	2	0	0	IIA	29.33	24.99	89.566	30.34	24.68	41.6266
83	Pair 83	≥50	Invasive ductal carcinoma	2	No information	No information	No information	No information	26.76	22.4	63.269	27.69	22.74	47.8036
84	Pair 84	<50	Invasive ductal carcinoma	2	1c	2	0	IIIA	28.01	22.45	32.9153	29.07	22.8	23.3115
85	Pair 85	≥50	Invasive ductal carcinoma	2	2	0	0	IIA	27.61	22.09	32.1095	29.6	22.24	11.9021
86	Pair 86	<50	Other type of breast cancer	No information	1c	1	0	IIA	27.56	22.7	49.9688	28.05	22.66	37.141
87	Pair 87	≥50	Other type of breast cancer	No information	2	2	0	IIIA	28.17	23.04	45.0194	27.11	22.05	41.1382
88	Pair 88	≥50	Invasive ductal carcinoma	2	2	0	0	IIA	24.69	20.64	59.69	27.88	23.01	51.7377
89	Pair 89	<50	Invasive ductal carcinoma	2	2	1	0	IIB	28.05	22.68	37.6495	28.15	22.45	30.4761
90	Pair 90	≥50	Invasive ductal carcinoma	2	1c	0	0	IA	27.28	22.15	40.1023	27.43	22.14	36.6767
91	Pair 91	<50	Other type of breast cancer	2	2	0	0	IIA	27.95	22.76	42.0016	26.52	22.21	63.4468
92	Pair 92	≥50	Invasive ductal carcinoma	2	2	0	0	IIA	25.85	22.63	122.027	27.67	23.58	85.5611
93	Pair 93	≥50	Invasive ductal carcinoma	3	2	1	0	IIB	27.41	23.2	76.2374	30.96	23.13	10.318
94	Pair 94	<50	Invasive ductal carcinoma	2	3	0	0	IIB	29.81	24.12	38.0715	30.54	22.59	9.00444
95	Pair 95	≥50	Invasive ductal carcinoma	2	1	0	0	IA	28.06	24	91.8641	29.25	22.54	17.6931
96	Pair 96	≥50	Other type of breast cancer	3	2	0	0	IIA	27.8	22.52	38.7458	29.11	24.2	59.0765
97	Pair 97	<50	Invasive ductal carcinoma	2	2	0	0	No information	27.38	21.33	21.7346	28.32	22.16	22.7889
98	Pair 98	≥50	Invasive ductal carcinoma	2	No information	No information	No information	No information	28.49	23.39	47.8981	29.12	22.09	13.9951
99	Pair 99	<50	Invasive ductal carcinoma	2	2	0	0	No information	26.56	22.75	89.6003	26.29	22.15	69.1237
100	Pair 100	<50	Invasive ductal carcinoma	3	No information	No information	No information	No information	28.84	24.42	79.5848	30.02	24.13	34.1389
101	Pair 101	≥50	Invasive ductal carcinoma	2	No information	No information	No information	No information	30	24.58	46.8116	32.42	25.92	30.8952
102	Pair 102	≥50	Invasive ductal carcinoma	2	2	0	0	No information	28.31	22.47	28.2911	28.23	22.2	24.6054
103	Pair 103	<50	Invasive ductal carcinoma	2	3	1	0	No information	27.08	23.03	81.4309	26.49	22.14	61.5043
104	Pair 104	≥50	Invasive ductal carcinoma	1	No information	No information	No information	No information	31.45	23.33	9.02853	31.02	22.62	7.0578
105	Pair 105	≥50	Other type of breast cancer	No information	2	0	0	IIA	31.14	24.97	32.6532	30.14	22.59	11.2201
106	Pair 106	≥50	Invasive ductal carcinoma	No information	No information	No information	No information	No information	27.15	23.78	130.477	27.15	22.5	54.6474
107	Pair 107	≥50	Invasive ductal carcinoma	3	2	1	0	IIB	30.43	25.15	54.5328	30.67	23.19	12.606

## Sheet: Lung cancer samples
Information and results of Lung cancer samples
Number	Sample	Age of patients	Gender	Histologic tumor type	Tumour pathology	Tumour grade	Nodal status	Lung cancer tissue samples (LC)			Adjacent tissue samples (AD)
								CT value		rDNA methylation level (%)	CT value		rDNA methylation level (%)		Descriptive statistics	LC	AD
								rDNA Me	Ref		rDNA Me	Ref			Number of values	65	65
1	Pair 01	≥50	Male	Adenocarcinoma	IB	No information	0	30.34	24.97	50.6994	28.85	23.35	38.2404
2	Pair 02	≥50	Female	Adenocarcinoma	IA	No information	0	28.58	23.59	52.2251	30.53	23.85	21.3257		Minimum	19.083	10.769
3	Pair 03	≥50	Female	Adenocarcinoma	IB	2	0	29.2	24.85	87.4688	29.24	24.01	48.3349		25% Percentile	36.4575	29.762
4	Pair 04	<50	Male	Other type of lung cancer	IIA	No information	0	30.12	24.43	39.6365	31.05	24.39	23.129		Median	51.023	38.259
5	Pair 05	≥50	Male	Adenocarcinoma	IB	No information	0	27.3	22.51	50.7813	29.76	23.52	26.0843		75% Percentile	93.592	57.524
6	Pair 06	≥50	Male	Adenocarcinoma	IB	No information	0	28.52	23.52	51.4684	28.51	22.9	33.951		Maximum	174.737	207.606
7	Pair 07	≥50	Male	Adenocarcinoma	IIIA	No information	1	27.47	23.66	100.848	28.53	23.6	54.0474		Range	155.654	196.837
8	Pair 08	≥50	Male	Adenocarcinoma	IIIA	No information	1	29.03	23.06	28.4379	29.44	23.3	26.7202
9	Pair 09	≥50	Female	Adenocarcinoma	IB	No information	0	27.58	23.51	85.7241	29.18	24.03	50.6404		95% CI of median
10	Pair 10	≥50	Female	Adenocarcinoma	IIIA	No information	0	27.2	23.83	131.327	28.43	23.66	59.4807		Actual confidence level	95.3647%	95.3647%
11	Pair 11	≥50	Male	Adenocarcinoma	IB	3	0	27.29	23.97	137.467	30.41	27.1	207.606		Lower confidence limit	44.078	34.284
12	Pair 12	≥50	Male	Adenocarcinoma	IIB	No information	1	25.97	22.98	144.925	27.31	23.86	126.166		Upper confidence limit	63.437	48.506
13	Pair 13	≥50	Male	Adenocarcinoma	IIB	No information	0	27.54	23.79	106.007	28.24	23.78	71.6459
14	Pair 14	≥50	Male	Adenocarcinoma	IA	No information	0	25.41	22.06	105.496	26.73	22.31	60.5035		Mean	65.183	49.1924
15	Pair 15	≥50	Female	Adenocarcinoma	IB	No information	0	25.83	21.47	56.0664	27.48	22.21	37.4212		Std. Deviation	38.3132	33.8252
16	Pair 16	≥50	Male	Adenocarcinoma	IB	No information	0	28.23	23.2	48.564	28.11	23.13	49.4659		Std. Error of Mean	4.75216	4.1955
17	Pair 17	≥50	Male	Adenocarcinoma	IA	No information	0	26.95	22.76	72.7968	27.42	22.7	53.9682
18	Pair 18	≥50	Male	Adenocarcinoma	IA	No information	0	26.71	23.02	99.131	27.28	22.95	69.0871		Lower 95% CI of mean	55.6894	40.811
19	Pair 19	≥50	Male	Adenocarcinoma	IIIA	No information	0	26.18	22.79	113.47	27.04	22.89	75.6839		Upper 95% CI of mean	74.6765	57.5739
20	Pair 20	<50	Female	Adenocarcinoma	IIB	No information	1	28.23	22.96	41.2521	29.05	23.45	36.6676
21	Pair 21	≥50	Female	Adenocarcinoma	IIA	No information	0	27.26	23.37	92.9381	28.46	23.51	52.8346
22	Pair 22	≥50	Male	Other type of lung cancer	IB	No information	0	28.64	23.62	51.5712	28.6	22.97	33.8865
23	Pair 23	≥50	Male	Other type of lung cancer	IA	No information	0	30.46	25.93	91.1621	29.71	24.15	41.0528
24	Pair 24	≥50	Male	Adenocarcinoma	IB	No information	0	27.81	23.12	57.9438	26.13	22.95	130.038
25	Pair 25	≥50	Female	Adenocarcinoma	IB	No information	0	27.93	23.03	51.0235	28.5	22.66	28.9983
26	Pair 26	≥50	Female	Adenocarcinoma	IB	No information	0	29.42	24.02	44.0779	27.75	22.81	48.5065
27	Pair 27	<50	Female	Adenocarcinoma	IA	No information	0	27.74	24.23	128.083	28.09	23.31	56.5242
28	Pair 28	≥50	Male	Adenocarcinoma	IB	2	0	27.65	23.48	80.8211	27.1	23.34	99.4376
29	Pair 29	≥50	Male	Adenocarcinoma	IB	2	0	26.13	21.38	44.7171	29.18	23.77	42.4349
30	Pair 30	≥50	Male	Adenocarcinoma	IB	No information	0	29.28	24.04	48.2575	29.25	24.09	50.7569
31	Pair 31	≥50	Female	Adenocarcinoma	IB	No information	0	26.83	23.51	129.49	28.97	24.36	71.1375
32	Pair 32	≥50	Male	Adenocarcinoma	IB	2	0	28.35	23.69	63.437	29.09	24.17	58.5239
33	Pair 33	<50	Female	Adenocarcinoma	IIB	2	0	26.93	23.4	113.729	28.13	24.27	106.207
34	Pair 34	≥50	Male	Other type of lung cancer	IB	No information	0	28.1	24.07	94.2458	28.27	23.56	60.6825
35	Pair 35	≥50	Male	Adenocarcinoma	IB	No information	0	30.92	27.03	149.54	27.52	24.26	147.536
36	Pair 36	≥50	Female	Adenocarcinoma	IB	3	0	28.68	23.69	52.9082	29.78	23.83	31.7784
37	Pair 37	≥50	Male	Adenocarcinoma	IB	No information	0	30.92	24.41	25.1833	32.47	25.88	29.1722
38	Pair 38	≥50	Male	Adenocarcinoma	IIB	2	0	29.83	23.75	29.2797	29.37	23.61	34.2844
39	Pair 39	<50	Female	Adenocarcinoma	IB	2	0	27.35	23.75	114.526	29.1	24.39	67.5938
40	Pair 40	≥50	Female	Adenocarcinoma	IIIA	3	1	28.01	23.97	92.5188	27.03	22.95	79.27
41	Pair 41	≥50	Male	Adenocarcinoma	IB	2	0	27.24	23.43	97.8786	28.82	23.71	49.6581
42	Pair 42	≥50	Male	Adenocarcinoma	IIIA	No information	1	26.52	23.7	174.737	28.24	22.7	34.3783
43	Pair 43	≥50	Male	Adenocarcinoma	IV	3	1	29.21	23.47	34.0386	30.55	23.52	16.8532
44	Pair 44	≥50	Female	Adenocarcinoma	IV	3	1	29.78	23.29	22.013	29.35	23.43	30.6706
45	Pair 45	≥50	Male	Adenocarcinoma	IIIB	3	1	29.36	23.64	35.1839	30.2	23.26	17.12
46	Pair 46	≥50	Male	Adenocarcinoma	IIIA	3	1	28.93	23.4	37.8599	30.01	23.48	22.0723
47	Pair 47	≥50	Male	Other type of lung cancer	IV	No information	1	30.04	24.09	32.8705	33.02	26.18	26.4356
48	Pair 48	≥50	Male	Other type of lung cancer	IV	No information	1	28.67	23.08	35.1389	30.64	24.94	42.1202
49	Pair 49	≥50	Female	Adenocarcinoma	IV	3	1	30.11	24.45	40.4008	29.21	23.9	45.5979
50	Pair 50	≥50	Male	Adenocarcinoma	IB	2	0	28.71	23.6	48.9533	31.31	25	30.3515
51	Pair 51	≥50	Male	Adenocarcinoma	IV	No information	1	29.44	23.49	30.4049	29.3	23.42	31.3121
52	Pair 52	≥50	Male	Adenocarcinoma	IB	No information	0	31.03	24.39	23.3848	29.22	23.65	38.2591
53	Pair 53	≥50	Male	Adenocarcinoma	IIB	No information	1	29.27	23.67	37.731	28.14	22.9	41.6127
54	Pair 54	≥50	Male	Adenocarcinoma	IIA	2	0	31.14	24.18	19.0832	32.91	25.12	13.6603
55	Pair 55	≥50	Female	Adenocarcinoma	IV	3	1	29.38	23.22	26.1546	29.25	23.54	34.9211
56	Pair 56	≥50	Male	Adenocarcinoma	IB	2	0	32.23	25.54	26.4178	29.76	23.99	35.8224
57	Pair 57	≥50	Female	Adenocarcinoma	IIIB	3	1	32.04	24.93	19.3711	32.44	24.39	10.7686
58	Pair 58	≥50	Male	Adenocarcinoma	IIB	2	1	30.25	24.52	39.2302	30.21	24.58	41.7726
59	Pair 59	<50	Female	Adenocarcinoma	IV	3	1	32.05	26.3	48.8995	33	25.61	18.1407
60	Pair 60	<50	Female	Adenocarcinoma	IIIB	3	1	30.28	24.51	38.3268	29.12	22.74	21.7726
61	Pair 61	≥50	Male	Other type of lung cancer	IV	No information	1	29.94	23.42	22.0217	29.13	23.38	33.4583
62	Pair 62	≥50	Male	Other type of lung cancer	IV	No information	0	30.68	25.41	56.718	32.01	25.44	27.8557
63	Pair 63	≥50	Male	Adenocarcinoma	IV	3	0	31.11	24.39	22.3783	30.01	24.11	33.8749
64	Pair 64	<50	Male	Adenocarcinoma	IIB	3	1	29.11	23.67	41.2016	28.11	22.6	34.4989
65	Pair 65	<50	Female	Adenocarcinoma	IB	2	0	29.95	25.07	67.2483	29.51	23.18	23.6966

## Sheet: Colorectal cancer samples
Information and results of Colorectal cancer samples
STT	Sample	Age of patients	Gender	Tumor stage	Tumour grade	Histologic tumor type	Sampling location	Colorectal cancer tissue samples (CRC)			Adjacent tissue samples (AD)
								CT value		rDNA methylation level (%)	CT value		rDNA methylation level (%)		Descriptive statistics	CRC	AD
								rDNA Me	Ref		rDNA Me	Ref			Number of values	135	135
1	Pair 01	≥50	Female	3	II	Adenocarcinoma	Colon site	30.19	26.13	121.16	31.51	28.05	216.286
2	Pair 02	≥50	Female	No information	II	Adenocarcinoma	Rectal site	30.33	25.91	96.5959	30.02	25.94	116.912		Minimum	10.328	8.178
3	Pair 03	≥50	Male	No information	II	Adenocarcinoma	Rectal site	30.24	25.12	59.3171	29.91	25.05	67.8156		25% Percentile	66.135	51.924
4	Pair 04	≥50	Male	No information	II	Adenocarcinoma	Colon site	29.5	25.58	121.831	28.14	25.04	178.293		Median	96.596	77.515
5	Pair 05	≥50	Female	No information	II	Adenocarcinoma	Colon site	30.58	25.09	48.2074	30.92	24.46	26.0542		75% Percentile	150.25	111.924
6	Pair 06	≥50	Male	2	II	Adenocarcinoma	Rectal site	30	25.16	69.5528	29.72	25.38	94.2224		Maximum	291.918	244.802
7	Pair 07	≥50	Male	4	II	Adenocarcinoma	Rectal site	30.56	26.8	155.893	28.78	24.57	91.0939		Range	281.59	236.624
8	Pair 08	≥50	Female	4b	II	Adenocarcinoma	Colon site	30.75	26.71	132.09	30.89	26.4	99.0106
9	Pair 09	≥50	Male	2	II	Adenocarcinoma	Colon site	31.25	26.58	91.8462	30.01	25.15	68.7026		95% CI of median
10	Pair 10	≥50	Male	3	II	Adenocarcinoma	Rectal site	30.86	26.41	101.394	30.16	25.84	101.133		Actual confidence level	96.1528%	96.1528%
11	Pair 11	≥50	Male	4a	No information	Adenocarcinoma	Colon site	31.11	27.56	193.143	29.59	21.68	8.17808		Lower confidence limit	80.307	68.346
12	Pair 12	≥50	Female	No information	No information	Adenocarcinoma	Rectal site	29.56	26.56	229.512	28.73	24.67	100.221		Upper confidence limit	120.609	86.263
13	Pair 13	≥50	Male	3	II	Adenocarcinoma	Colon site	30.26	25.34	68.1343	29.57	24.56	58.5933
14	Pair 14	≥50	Female	2	II	Adenocarcinoma	Colon site	30.73	26.09	87.6136	30.71	25.2	48.3666		Mean	110.439	84.4814
15	Pair 15	≥50	Male	3	II	Adenocarcinoma	Colon site	30.17	26.32	139.393	29.24	25.39	123.525		Std. Deviation	60.3942	45.6123
16	Pair 16	<50	Male	2	III	Adenocarcinoma	Rectal site	31.35	26.36	74.6641	30.65	25.84	77.5148		Std. Error of Mean	5.19791	3.92568
17	Pair 17	≥50	Male	3	II	Adenocarcinoma	Colon site	29.64	26.28	182.067	29.17	24.76	83.8269
18	Pair 18	<50	Male	4a	II	Adenocarcinoma	Colon site	31.42	26.84	99.8333	29.65	24.74	63.3144		Lower 95% CI of mean	100.158	76.7171
19	Pair 19	≥50	Male	4a	III	Adenocarcinoma	Colon site	30.02	25.36	79.0832	31.26	25.23	36.41		Upper 95% CI of mean	120.719	92.2458
20	Pair 20	<50	Male	No information	III	Adenocarcinoma	Rectal site	30.18	25.23	66.1322	30.52	25.35	59.5766
21	Pair 21	≥50	Male	No information	III	Adenocarcinoma	Rectal site	30.37	25.58	75.4414	31.98	26.03	42.4022
22	Pair 22	≥50	Female	4a	II	Adenocarcinoma	Colon site	29.42	24.98	84.7857	30.82	26.11	84.5269
23	Pair 23	≥50	Male	No information	II	Adenocarcinoma	Rectal site	29.54	25.6	120.609	30.95	25.9	68.3464
24	Pair 24	≥50	Female	2	II	Adenocarcinoma	Rectal site	29.19	25.38	126.163	30.01	24.97	60.905
25	Pair 25	<50	Male	No information	II	Adenocarcinoma	Colon site	31.02	25.71	57.5889	31.27	24.79	26.7847
26	Pair 26	≥50	Male	2	II	Adenocarcinoma	Rectal site	29.16	25.65	153.951	29.15	25.13	109.147
27	Pair 27	≥50	Female	No information	II	Adenocarcinoma	Colon site	29.34	25.38	116.256	29.4	25.17	97.7284
28	Pair 28	≥50	Male	3	No information	Adenocarcinoma	Rectal site	29.34	26.11	190.254	30.22	26.31	134.026
29	Pair 29	≥50	Male	4a	No information	Adenocarcinoma	Colon site	31.25	27.19	138.803	32.4	26.19	37.3783
30	Pair 30	≥50	Male	No information	II	Adenocarcinoma	Rectal site	29.86	26.76	222.576	30.19	26.55	161.141
31	Pair 31	≥50	Male	3	II	Adenocarcinoma	Colon site	30.22	26.37	140.791	30.29	25.99	104.336
32	Pair 32	≥50	Female	3	II	Adenocarcinoma	Colon site	29.11	25.78	173.212	28.08	24.98	176.465
33	Pair 33	≥50	Male	2	II	Adenocarcinoma	Rectal site	30.42	25.67	78.0577	29.58	25.04	80.9157
34	Pair 34	≥50	Male	2	II	Adenocarcinoma	Colon site	29.68	25.5	104.946	29.44	25.53	121.303
35	Pair 35	≥50	Male	No information	No information	Adenocarcinoma	Colon site	29.46	25.96	161.118	34.09	26.55	18.816
36	Pair 36	≥50	Female	4a	III	Adenocarcinoma	Colon site	32.19	27.62	110.826	32.18	26.49	51.8381
37	Pair 37	≥50	Male	No information	No information	Adenocarcinoma	Colon site	32.67	27.04	57.6443	31.53	26.2	60.6761
38	Pair 38	≥50	Female	4a	II	Adenocarcinoma	Colon site	30.86	26.27	92.4791	30.22	26.19	123.992
39	Pair 39	≥50	Male	3	II	Adenocarcinoma	Colon site	28.06	25.3	222.176	29.02	25.31	132.088
40	Pair 40	≥50	Male	No information	II	Adenocarcinoma	Colon site	31.03	27.9	255.034	29.49	26.6	244.802
41	Pair 41	≥50	Male	4a	No information	Adenocarcinoma	Colon site	29	26.34	268.935	29.66	26.28	179.483
42	Pair 42	≥50	Male	No information	II	Adenocarcinoma	Colon site	30.7	27.11	178.215	31.78	27.35	115.868
43	Pair 43	≥50	Female	3	II	Adenocarcinoma	Colon site	31.72	27.5	132.368	31.23	26.32	77.9737
44	Pair 44	<50	Female	3	II	Adenocarcinoma	Colon site	32.2	27.72	118.266	31.43	26.39	73.1658
45	Pair 45	≥50	Male	4a	II	Adenocarcinoma	Colon site	31.13	27.24	153.926	31.96	27.63	126.673
46	Pair 46	≥50	Male	3	II	Adenocarcinoma	Colon site	32.06	25.97	38.932	32.3	27.7	110.651
47	Pair 47	≥50	Male	3	II	Adenocarcinoma	Colon site	29.1	25.48	141.632	33.22	26.4	27.5079
48	Pair 48	≥50	Male	2	II	Adenocarcinoma	Rectal site	27.82	22.67	42.4098	29.92	23.99	32.8575
49	Pair 49	≥50	Male	3	II	Adenocarcinoma	Rectal site	32.48	26.07	32.9631	30.61	25.35	56.563
50	Pair 50	≥50	Female	2	II	Adenocarcinoma	Colon site	29.19	25.59	145.34	29.75	26.03	144.278
51	Pair 51	≥50	Female	3	II	Adenocarcinoma	Colon site	29.88	26.65	205.175	29.25	26.32	230.641
52	Pair 52	≥50	Male	No information	II	Adenocarcinoma	Colon site	29.44	26.28	203.512	31.22	26.23	73.5867
53	Pair 53	≥50	Male	3	II	Adenocarcinoma	Colon site	30.22	26.81	188.85	30.45	26.37	123.701
54	Pair 54	≥50	Female	3	II	Adenocarcinoma	Colon site	31.41	26.32	70.7504	32.07	25.28	24.1544
55	Pair 55	≥50	Male	No information	II	Adenocarcinoma	Rectal site	32.04	27.02	80.065	31.48	27.12	116.271
56	Pair 56	≥50	Male	3	II	Adenocarcinoma	Colon site	30.76	25.82	71.3819	31.55	26.35	66.6248
57	Pair 57	≥50	Male	4a	II	Adenocarcinoma	Colon site	30.24	26.96	206.403	33.09	27.27	53.3386
58	Pair 58	≥50	Male	No information	I	Adenocarcinoma	Colon site	29.48	26.85	291.918	32.29	28.06	141.236
59	Pair 59	≥50	Male	3	II	Adenocarcinoma	Colon site	32.62	27.26	68.6539	29.91	26.24	151.93
60	Pair 60	≥50	Female	3	II	Adenocarcinoma	Colon site	31.92	25.85	38.7448	33.86	27.06	30.313
61	Pair 61	≥50	Male	No information	II	Adenocarcinoma	Rectal site	32.55	26.99	59.3153	32.55	27.88	108.76
62	Pair 62	≥50	Female	3	II	Adenocarcinoma	Colon site	33.8	26.29	18.5515	31.4	27.04	115.82
63	Pair 63	≥50	Female	2	II	Adenocarcinoma	Colon site	32.03	26.34	50.5626	30.4	25.99	98.3006
64	Pair 64	≥50	Female	3	II	Adenocarcinoma	Colon site	30.79	27.17	175.96	32.97	27.94	89.8357
65	Pair 65	<50	Male	3	No information	Adenocarcinoma	Colon site	31.44	26.05	57.4979	31.59	26.69	82.1432
66	Pair 66	≥50	Male	No information	No information	Adenocarcinoma	Colon site	27.04	22.72	67.3495	31.54	26.06	55.1118
67	Pair 67	≥50	Male	2	III	Adenocarcinoma	Colon site	31.71	27.13	103.44	32.82	27.05	53.2251
68	Pair 68	≥50	Male	1	II	Adenocarcinoma	Colon site	30.14	26.27	137.394	33.48	27.29	43.6251
69	Pair 69	≥50	Male	3	II	Adenocarcinoma	Colon site	29.9	26.21	150.25	33.2	27.17	46.9675
70	Pair 70	≥50	Female	3	II	Adenocarcinoma	Rectal site	31.31	25.27	36.4345	32.74	27.08	56.5421
71	Pair 71	≥50	Female	2	II	Adenocarcinoma	Rectal site	33.26	26.89	37.6446	30.95	25.01	37.1904
72	Pair 72	≥50	Male	3	II	Adenocarcinoma	Colon site	32.35	25.94	32.3643	31.15	25.71	53.6446
73	Pair 73	<50	Female	3	II	Adenocarcinoma	Colon site	30.88	26.78	128.276	33.48	26.78	30.7406
74	Pair 74	<50	Male	4a	II	Adenocarcinoma	Rectal site	31.15	27.32	160.828	31.51	27.2	121.119
75	Pair 75	<50	Male	No information	No information	Adenocarcinoma	Colon site	31.04	27.04	140.945	32.87	25.43	17.2406
76	Pair 76	≥50	Female	2	II	Adenocarcinoma	Rectal site	29.93	27.03	257.76	31.5	27.65	165.693
77	Pair 77	≥50	Male	3	II	Adenocarcinoma	Rectal site	32.76	27.01	53.6261	31.9	27.38	110.672
78	Pair 78	≥50	Male	1	II	Adenocarcinoma	Rectal site	33.67	26.3	20.062	32.04	26.52	57.1026
79	Pair 79	≥50	Male	No information	II	Adenocarcinoma	Colon site	29.13	25.83	176.991	29.39	24.96	84.909
80	Pair 80	≥50	Female	2	II	Adenocarcinoma	Rectal site	29	25.26	129.03	29.75	26.05	146.16
81	Pair 81	≥50	Female	4a	II	Adenocarcinoma	Colon site	31.88	27.5	121.409	32.19	27.41	96.3013
82	Pair 82	<50	Female	3	II	Adenocarcinoma	Colon site	30.97	27.04	146.477	29.54	25.34	101.236
83	Pair 83	≥50	Male	No information	II	Adenocarcinoma	Colon site	32.26	27.19	79.7903	30.48	26.42	125.813
84	Pair 84	<50	Female	3	II	Adenocarcinoma	Colon site	26.55	22.87	97.7535	29.46	24.99	83.386
85	Pair 85	≥50	Male	4a	III	Adenocarcinoma	Colon site	30.3	26.73	171.497	31.58	26.87	93.2985
86	Pair 86	≥50	Female	3	II	Adenocarcinoma	Colon site	29.62	24.79	66.6532	32.45	26.34	40.3253
87	Pair 87	≥50	Female	No information	No information	Other type of colorectal cancer	Rectal site	30.33	26.55	149.259	29.18	22.7	20.5007
88	Pair 88	≥50	Male	No information	II	Adenocarcinoma	Colon site	28.5	25.57	209.725	27.61	22.18	34.1357
89	Pair 89	≥50	Male	3	II	Adenocarcinoma	Rectal site	28.5	23.83	64.2474	27.27	23.02	72.8544
90	Pair 90	≥50	Female	2	II	Adenocarcinoma	Rectal site	27.93	24.62	150.409	28.42	23.09	40.5931
91	Pair 91	≥50	Male	3	II	Adenocarcinoma	Rectal site	29.52	24.06	42.8694	28.96	25.12	119.923
92	Pair 92	≥50	Male	2	II	Adenocarcinoma	Colon site	28.66	23.96	64.2728	29.29	23.28	28.626
93	Pair 93	≥50	Male	No information	II	Adenocarcinoma	Rectal site	27.86	24.64	158.452	29.13	22.91	24.3064
94	Pair 94	≥50	Male	No information	II	Adenocarcinoma	Colon site	29.81	22.2	10.3281	29.94	25.13	70.4857
95	Pair 95	≥50	Female	No information	II	Adenocarcinoma	Colon site	27.9	25.31	244.447	28.85	25.08	123.984
96	Pair 96	≥50	Male	3	II	Adenocarcinoma	Colon site	31.6	23.94	12.5868	30.87	25.89	70.807
97	Pair 97	<50	Female	3	II	Adenocarcinoma	Colon site	31.48	27.22	125.057	30.94	26.19	83.5492
98	Pair 98	<50	Male	3	II	Adenocarcinoma	Colon site	30.53	26.92	172.053	31.58	26.73	84.7
99	Pair 99	≥50	Male	2	II	Adenocarcinoma	Rectal site	26.17	22.37	85.7534	27.92	22.46	34.8214
100	Pair 100	≥50	Male	2	II	Adenocarcinoma	Colon site	30.09	25.97	115.378	28.36	25.06	160.923
101	Pair 101	≥50	Male	No information	II	Adenocarcinoma	Colon site	30.43	26.84	171.619	30.61	26.37	112.933
102	Pair 102	≥50	Male	2	II	Adenocarcinoma	Rectal site	29.82	25.77	116.562	31.28	26.59	91.3833
103	Pair 103	≥50	Male	No information	II	Adenocarcinoma	Rectal site	26.02	23.21	164.84	26.59	23.24	122.501
104	Pair 104	≥50	Female	No information	II	Adenocarcinoma	Rectal site	29.08	22.89	24.6466	29.05	22.26	16.3265
105	Pair 105	≥50	Male	4a	No information	Adenocarcinoma	Colon site	26.98	23.08	89.0099	28.33	24.1	84.7591
106	Pair 106	≥50	Male	2	II	Adenocarcinoma	Rectal site	32.13	26.34	48.0849	32.09	26.93	73.4142
107	Pair 107	≥50	Female	4b	II	Adenocarcinoma	Colon site	30.04	25.33	76.4626	30.87	26.02	77.5083
108	Pair 108	≥50	Male	No information	II	Adenocarcinoma	Colon site	31.86	26.03	45.1158	34.15	27.42	33.0554
109	Pair 109	≥50	Male	4a	II	Adenocarcinoma	Rectal site	31.09	26.1	72.6991	32.04	26.96	77.0806
110	Pair 110	≥50	Female	3	II	No information	Rectal site	27.33	23.01	70.0119	26.6	22.56	77.0285
111	Pair 111	≥50	Male	3	II	No information	Rectal site	27.13	23.05	80.3068	28.57	24.32	86.2632
112	Pair 112	≥50	Female	2	II	No information	Rectal site	26.66	22.67	80.316	27.96	23.08	51.9241
113	Pair 113	≥50	Male	3	II	No information	Rectal site	26.99	22.85	75.7067	27.34	22.72	57.1677
114	Pair 114	≥50	Male	3	II	No information	Rectal site	26.91	22.68	70.4764	27.88	22.5	36.5773
115	Pair 115	≥50	Female	2	II	No information	Rectal site	27.32	23.25	82.876	28.26	23.07	43.7283
116	Pair 116	≥50	Female	3	II	No information	Colon site	26.57	22.79	91.5656	27.21	23.93	139.796
117	Pair 117	≥50	Male	3	II	No information	Colon site	28.76	24.33	78.2344	28.92	24.35	72.6253
118	Pair 118	≥50	Female	3	II	No information	Rectal site	27.94	23.39	64.8163	28	23.45	65.3236
119	Pair 119	≥50	Female	3	II	No information	Colon site	28.77	24.09	66.0908	26.09	23.59	205.403
120	Pair 120	≥50	Female	2	II	No information	Rectal site	27.3	23.82	123.458	26.78	23.05	97.3529
121	Pair 121	≥50	Male	3	III	No information	Colon site	29.11	24.68	81.875	30.26	26.07	111.924
122	Pair 122	≥50	Male	3	II	No information	Rectal site	27.69	22.95	55.1405	27.98	22.39	32.1252
123	Pair 123	≥50	Female	2	II	No information	Colon site	26.63	22.36	66.1347	26.43	22.12	62.7091
124	Pair 124	≥50	Female	2	II	No information	Colon site	28.84	24.17	67.1498	27.13	23.16	86.5434
125	Pair 125	≥50	Female	3	II	No information	Rectal site	25.92	22.93	143.987	28.13	23.62	68.2682
126	Pair 126	≥50	Male	2	II	No information	Colon site	26.46	22.87	102.714	26.46	22.11	61.2649
127	Pair 127	≥50	Male	3	II	No information	Rectal site	26.7	22.51	70.4698	27.82	22.81	46.6746
128	Pair 128	≥50	Male	3	II	No information	Rectal site	29.4	22.12	12.245	26.76	22.03	49.1966
129	Pair 129	≥50	Male	2	II	No information	Colon site	29.95	26.13	138.256	29.34	25.33	112.241
130	Pair 130	≥50	Female	3	II	No information	Rectal site	26.91	24.29	210.597	26.74	23.11	103.662
131	Pair 131	<50	Male	4	II	No information	Colon site	24.39	21.99	176.274	26.26	22.4	83.294
132	Pair 132	≥50	Female	2	II	No information	Rectal site	27.79	23.03	55.1072	29	23.46	37.947
133	Pair 133	≥50	Male	3	II	No information	Rectal site	29.42	23.46	30.1205	29.08	24.34	66.0571
134	Pair 134	≥50	Female	3	II	No information	Colon site	27.18	23.2	86.5173	27.45	23.68	103.36
135	Pair 135	≥50	Female	3	II	No information	Rectal site	30.65	25.43	58.4509	29.22	24.28	58.7171
